# Supplementary material for: Essential Oil of Carvone Chemotype Lippia alba (Verbenaceae) Regulates Lipid Mobilization and Adipogenesis in Adipocytes
Source: Curr Issues Mol Biol. 2022 Nov 18;44(11):5741–55. doi: 10.3390/cimb44110389 (PMC9688983; doi:10.3390/cimb44110389)
Supplement: Supplementary file 1 [file cimb-44-00389-s001.zip]

Archive with 1 entries (1 files):
- cimb-1979774-supplementary.pdf
